# Supplementary material for: A Mixture of Formic Acid, Benzoic Acid, and Essential Oils Enhanced Growth Performance via Modulating Nutrient Uptake, Mitochondrion Metabolism, and Immunomodulation in Weaned Piglets
Source: Antioxidants (Basel). 2024 Feb 19;13(2):246. doi: 10.3390/antiox13020246 (PMC10886008; doi:10.3390/antiox13020246)
Supplement: Supplementary file 1 [file antioxidants-13-00246-s001.zip]

Archive with 1 entries (1 files):
- antioxidants-2781903-supplementary.pdf
